# Supplementary material for: The relationship between social order and crime in Nottingham, England
Source: Nat Cities. Author manuscript; Available in PMC 2025 Jul 23. (PMC7617934; doi:10.1038/s44284-024-00161-2)
Supplement: Supplementary Code [file EMS206553-supplement-Supplementary_Code.zip]

Archive with 1 entries (1 files):
- Supplementary Code.ipynb
