# Supplementary material for: The relationship between social order and crime in Nottingham, England
Source: Nat Cities. Author manuscript; Available in PMC 2025 Jul 23. (PMC7617934; doi:10.1038/s44284-024-00161-2)
Supplement: Supplementary Code [file EMS206553-supplement-Supplementary_Code.zip › Supplementary Code.ipynb]

# %% [markdown]
#### Note: This code shows the process of conducting statistical analysis on the measurement of crime count per population density for Bestwood and Bulwell.
Custom code was created using Python (version 3.8.8). Here we also use the Python libraries: csv (version 1.0), matplotlib ((version 3.7.1), numpy (version 1.21.6), pandas (version 1.5.3), scipy (version 1.11.4).

# %% [code]
import csv
import matplotlib.pyplot as plt
import numpy as np
import pandas as pd
import os
from scipy import stats 

# %% [code]
wd = os.getcwd()
# wd

# %% [markdown]
# 1. Read Crime Data

# %% [code]
crime_mean = pd.read_csv(wd + '\\Nottingham City Wards_select 8 crimes_mean values.csv')
crime_mean

# %% [code]
df_matchs = crime_mean.iloc[[4, 7], :-1]
df_matchs

# %% [code]
df_matchs_t = df_matchs.set_index('Name').T
df_matchs_t

# %% [code]
df_matchs_t.reset_index(inplace=True)
df_matchs_t

# %% [code]
my_range = range(0, len(df_matchs_t.index))
my_range

# %% [code]
bestwood_density = 57
bulwell_density = 30.1
print(bestwood_density, bulwell_density)

# %% [markdown]
# 2. Welch's t-tests and bootstrap

# %% [code]
yearly_ward_folder = wd + '/Nottingham Ward CSV_LSOA_VAR_selected crimes'
ward_file_names = [f for f in os.listdir(yearly_ward_folder) if os.path.isfile(os.path.join(yearly_ward_folder, f))]
print(type(ward_file_names), len(ward_file_names), ward_file_names)

# %% [code]
for f in ward_file_names[0:1]:
    if f[30:34] == '2012':
        df_temp = pd.read_csv(yearly_ward_folder + '/' + f)
df_temp        

# %% [code]
df_temp_list = []
for f in ward_file_names:
    print(f[30:34])
    df_temp = pd.read_csv(yearly_ward_folder + '/' + f)
    df_temp_matchs = df_temp.iloc[[4, 7], np.r_[0:1, 2:10]]
    df_temp_matchs['Year'] = f[30:34]
    df_temp_list.append(df_temp_matchs)

final_df = pd.concat(df_temp_list)
final_df

# %% [code]
df_match_final = final_df.melt(id_vars=["Name", "Year"], 
        var_name="Crime", 
        value_name="Value")

df_match_final

# %% [code]
df_match_final.loc[(df_match_final['Crime']=='CT 1')]

# %% [code]
# Defining the bootstrap function for t-statistic
np.random.seed(2024)
def bootstrap_t_stat(data1, data2, n_bootstrap=10000): 
    """ 
    Perform bootstrap analysis to estimate the t-statistic for two datasets. 
    Parameters: 
    data1 (array-like): Dataset 1 
    data2 (array-like): Dataset 2 
    n_bootstrap (int): Number of bootstrap samples 

    Returns: np.array: Bootstrap estimates of the t-statistic 
    """ 
    t_statistics = [] 
    n1 = len(data1) 
    n2 = len(data2) 

    for _ in range(n_bootstrap): 
        sample1 = np.random.choice(data1, size=n1, replace=True) 
        sample2 = np.random.choice(data2, size=n2, replace=True) 
        t_stat = stats.ttest_ind(sample1, sample2, equal_var=False)[0]  # Welch's t-test 
        t_statistics.append(t_stat) 
        
    return np.array(t_statistics) 


# %% [code]
df_match_final_pop = df_match_final.copy()
pop_list = [bestwood_density, bulwell_density]*64

df_match_final_pop['Value'] = df_match_final.Value/pop_list
df_match_final_pop

# %% [code]
df_match_final = df_match_final_pop.copy()

# CT 1
Bestwood_CT1 = np.array(df_match_final.loc[(df_match_final['Crime']=='CT 1') & (df_match_final['Name']=='Bestwood')].Value) 
Bulwell_CT1 = np.array(df_match_final.loc[(df_match_final['Crime']=='CT 1') & (df_match_final['Name']=='Bulwell')].Value) 

test_CT1 = stats.ttest_ind(Bestwood_CT1, Bulwell_CT1, equal_var=False)
print(test_CT1[0], test_CT1)

# Performing bootstrap analysis 
bootstrap_t_stats_CT1 = bootstrap_t_stat(Bestwood_CT1, Bulwell_CT1) 
confidence_interval_t_stat_CT1 = np.percentile(bootstrap_t_stats_CT1, [2.5, 97.5]) 

# Calculating mean and confidence interval of bootstrap t-statistics 
mean_bootstrap_t_stat_CT1 = np.mean(bootstrap_t_stats_CT1) 
lower_ci_CT1, upper_ci_CT1 = confidence_interval_t_stat_CT1 
mean_bootstrap_t_stat_CT1, lower_ci_CT1, upper_ci_CT1 

# %% [code]
# CT 2
Bestwood_CT2 = np.array(df_match_final.loc[(df_match_final['Crime']=='CT 2') & (df_match_final['Name']=='Bestwood')].Value) 
Bulwell_CT2 = np.array(df_match_final.loc[(df_match_final['Crime']=='CT 2') & (df_match_final['Name']=='Bulwell')].Value) 

test_CT2 = stats.ttest_ind(Bestwood_CT2, Bulwell_CT2, equal_var=False)
print(test_CT2[0], test_CT2)

# Performing bootstrap analysis 
bootstrap_t_stats_CT2 = bootstrap_t_stat(Bestwood_CT2, Bulwell_CT2) 
confidence_interval_t_stat_CT2 = np.percentile(bootstrap_t_stats_CT2, [2.5, 97.5]) 

# Calculating mean and confidence interval of bootstrap t-statistics 
mean_bootstrap_t_stat_CT2 = np.mean(bootstrap_t_stats_CT2) 
lower_ci_CT2, upper_ci_CT2 = confidence_interval_t_stat_CT2 
mean_bootstrap_t_stat_CT2, lower_ci_CT2, upper_ci_CT2 

# %% [code]
# CT 3
Bestwood_CT3 = np.array(df_match_final.loc[(df_match_final['Crime']=='CT 3') & (df_match_final['Name']=='Bestwood')].Value) 
Bulwell_CT3 = np.array(df_match_final.loc[(df_match_final['Crime']=='CT 3') & (df_match_final['Name']=='Bulwell')].Value) 

test_CT3 = stats.ttest_ind(Bestwood_CT3, Bulwell_CT3, equal_var=False)
print(test_CT3[0], test_CT3)

# Performing bootstrap analysis 
bootstrap_t_stats_CT3 = bootstrap_t_stat(Bestwood_CT3, Bulwell_CT3) 
confidence_interval_t_stat_CT3 = np.percentile(bootstrap_t_stats_CT3, [2.5, 97.5]) 

# Calculating mean and confidence interval of bootstrap t-statistics 
mean_bootstrap_t_stat_CT3 = np.mean(bootstrap_t_stats_CT3) 
lower_ci_CT3, upper_ci_CT3 = confidence_interval_t_stat_CT3 
mean_bootstrap_t_stat_CT3, lower_ci_CT3, upper_ci_CT3 

# %% [code]
# CT 4
Bestwood_CT4 = np.array(df_match_final.loc[(df_match_final['Crime']=='CT 4') & (df_match_final['Name']=='Bestwood')].Value) 
Bulwell_CT4 = np.array(df_match_final.loc[(df_match_final['Crime']=='CT 4') & (df_match_final['Name']=='Bulwell')].Value) 

test_CT4 = stats.ttest_ind(Bestwood_CT4, Bulwell_CT4, equal_var=False)
print(test_CT4[0], test_CT4)

# Performing bootstrap analysis 
bootstrap_t_stats_CT4 = bootstrap_t_stat(Bestwood_CT4, Bulwell_CT4) 
confidence_interval_t_stat_CT4 = np.percentile(bootstrap_t_stats_CT4, [2.5, 97.5]) 

# Calculating mean and confidence interval of bootstrap t-statistics 
mean_bootstrap_t_stat_CT4 = np.mean(bootstrap_t_stats_CT4) 
lower_ci_CT4, upper_ci_CT4 = confidence_interval_t_stat_CT4 
mean_bootstrap_t_stat_CT4, lower_ci_CT4, upper_ci_CT4 

# %% [code]
# CT 5
Bestwood_CT5 = np.array(df_match_final.loc[(df_match_final['Crime']=='CT 5') & (df_match_final['Name']=='Bestwood')].Value) 
Bulwell_CT5 = np.array(df_match_final.loc[(df_match_final['Crime']=='CT 5') & (df_match_final['Name']=='Bulwell')].Value) 

test_CT5 = stats.ttest_ind(Bestwood_CT5, Bulwell_CT5, equal_var=False)
print(test_CT5[0], test_CT5)

# Performing bootstrap analysis 
bootstrap_t_stats_CT5 = bootstrap_t_stat(Bestwood_CT5, Bulwell_CT5) 
confidence_interval_t_stat_CT5 = np.percentile(bootstrap_t_stats_CT5, [2.5, 97.5]) 

# Calculating mean and confidence interval of bootstrap t-statistics 
mean_bootstrap_t_stat_CT5 = np.mean(bootstrap_t_stats_CT5) 
lower_ci_CT5, upper_ci_CT5 = confidence_interval_t_stat_CT5 
mean_bootstrap_t_stat_CT5, lower_ci_CT5, upper_ci_CT5

# %% [code]
# CT 6
Bestwood_CT6 = np.array(df_match_final.loc[(df_match_final['Crime']=='CT 6') & (df_match_final['Name']=='Bestwood')].Value) 
Bulwell_CT6 = np.array(df_match_final.loc[(df_match_final['Crime']=='CT 6') & (df_match_final['Name']=='Bulwell')].Value) 

test_CT6 = stats.ttest_ind(Bestwood_CT6, Bulwell_CT6, equal_var=False)
print(test_CT6[0], test_CT6)

# Performing bootstrap analysis 
bootstrap_t_stats_CT6 = bootstrap_t_stat(Bestwood_CT6, Bulwell_CT6) 
confidence_interval_t_stat_CT6 = np.percentile(bootstrap_t_stats_CT6, [2.5, 97.5]) 

# Calculating mean and confidence interval of bootstrap t-statistics 
mean_bootstrap_t_stat_CT6 = np.mean(bootstrap_t_stats_CT6) 
lower_ci_CT6, upper_ci_CT6 = confidence_interval_t_stat_CT6 
mean_bootstrap_t_stat_CT6, lower_ci_CT6, upper_ci_CT6

# %% [code]
# CT 7
Bestwood_CT7 = np.array(df_match_final.loc[(df_match_final['Crime']=='CT 7') & (df_match_final['Name']=='Bestwood')].Value) 
Bulwell_CT7 = np.array(df_match_final.loc[(df_match_final['Crime']=='CT 7') & (df_match_final['Name']=='Bulwell')].Value) 

test_CT7 = stats.ttest_ind(Bestwood_CT7, Bulwell_CT7, equal_var=False)
print(test_CT7[0], test_CT7)

# Performing bootstrap analysis 
bootstrap_t_stats_CT7 = bootstrap_t_stat(Bestwood_CT7, Bulwell_CT7) 
confidence_interval_t_stat_CT7 = np.percentile(bootstrap_t_stats_CT7, [2.5, 97.5]) 

# Calculating mean and confidence interval of bootstrap t-statistics 
mean_bootstrap_t_stat_CT7 = np.mean(bootstrap_t_stats_CT7) 
lower_ci_CT7, upper_ci_CT7 = confidence_interval_t_stat_CT7 
mean_bootstrap_t_stat_CT7, lower_ci_CT7, upper_ci_CT7

# %% [code]
# CT 8
Bestwood_CT8 = np.array(df_match_final.loc[(df_match_final['Crime']=='CT 8') & (df_match_final['Name']=='Bestwood')].Value) 
Bulwell_CT8 = np.array(df_match_final.loc[(df_match_final['Crime']=='CT 8') & (df_match_final['Name']=='Bulwell')].Value) 

test_CT8 = stats.ttest_ind(Bestwood_CT8, Bulwell_CT8, equal_var=False)
print(test_CT8[0], test_CT8)

# Performing bootstrap analysis 
bootstrap_t_stats_CT8 = bootstrap_t_stat(Bestwood_CT8, Bulwell_CT8) 
confidence_interval_t_stat_CT8 = np.percentile(bootstrap_t_stats_CT8, [2.5, 97.5]) 

# Calculating mean and confidence interval of bootstrap t-statistics 
mean_bootstrap_t_stat_CT8 = np.mean(bootstrap_t_stats_CT8) 
lower_ci_CT8, upper_ci_CT8 = confidence_interval_t_stat_CT8
mean_bootstrap_t_stat_CT8, lower_ci_CT8, upper_ci_CT8

# %% [code]
# CT 8
Bestwood_CT8 = np.array(df_match_final.loc[(df_match_final['Crime']=='CT 8') & (df_match_final['Name']=='Bestwood')].Value) 
Bulwell_CT8 = np.array(df_match_final.loc[(df_match_final['Crime']=='CT 8') & (df_match_final['Name']=='Bulwell')].Value) 

test_CT8 = stats.ttest_ind(Bestwood_CT8, Bulwell_CT8, equal_var=False, alternative='two-sided')
print(test_CT8[0], test_CT8)

# Performing bootstrap analysis 
bootstrap_t_stats_CT8 = bootstrap_t_stat(Bestwood_CT8, Bulwell_CT8) 
confidence_interval_t_stat_CT8 = np.percentile(bootstrap_t_stats_CT8, [2.5, 97.5]) 

# Calculating mean and confidence interval of bootstrap t-statistics 
mean_bootstrap_t_stat_CT8 = np.mean(bootstrap_t_stats_CT8) 
lower_ci_CT8, upper_ci_CT8 = confidence_interval_t_stat_CT8
mean_bootstrap_t_stat_CT8, lower_ci_CT8, upper_ci_CT8

# %% [code]
fig, ax = plt.subplots(8, 2, dpi=300, sharex = False, figsize=(7, 10), gridspec_kw={'width_ratios': [2, 1]}, constrained_layout=True)
plt.rcParams["font.family"] = "Arial"

i = 0
while i<8:
    i+=1
    ax[i-1,0].xaxis.set_tick_params(labelsize=8)
    ax[i-1,0].yaxis.set_tick_params(labelsize=8)
    ax[i-1,1].xaxis.set_tick_params(labelsize=8)
    ax[i-1,1].yaxis.set_tick_params(labelsize=8)
    ax[i-1,0].set_xlabel('Year', fontsize=8)
    ax[i-1,1].set_xlabel("Welch's t-statistic (Bootstrap)", fontsize=8) 
    ax[i-1,1].set_ylabel("Frequency", fontsize=8, labelpad=5) 
    ax[i-1,1].set_ylim([0, 660])
    if i==1:
        df_match_final.loc[(df_match_final['Crime']=='CT %s'%i) & (df_match_final['Name']=='Bestwood')].plot(ax=ax[i-1,0], x='Year', y='Value', 
                                                                                                             style='o--', color='#0073C2FF', markersize=4, linewidth=0.8, alpha=0.7, label='Bestwood', legend=False)
        df_match_final.loc[(df_match_final['Crime']=='CT %s'%i) & (df_match_final['Name']=='Bulwell')].plot(ax=ax[i-1,0], x='Year', y='Value', 
                                                                                                            style='d--', color='crimson', markersize=4, linewidth=0.8, alpha=0.7, label='Bulwell', legend=False)
     
    else:
        df_match_final.loc[(df_match_final['Crime']=='CT %s'%i) & (df_match_final['Name']=='Bestwood')].plot(ax=ax[i-1,0], x='Year', y='Value', 
                                                                                                             style='o--', color='#0073C2FF', markersize=4, linewidth=0.8, alpha=0.7, label='Bestwood', legend=False)
        df_match_final.loc[(df_match_final['Crime']=='CT %s'%i) & (df_match_final['Name']=='Bulwell')].plot(ax=ax[i-1,0], x='Year', y='Value', 
                                                                                                            style='d--', color='crimson', markersize=4, linewidth=0.8, alpha=0.7, label='Bulwell', legend=False)

ax[0,1].hist(bootstrap_t_stats_CT1, color='#DDFFDD', alpha=0.9, stacked=True, edgecolor="#6A9662", bins='auto') 
ax[1,1].hist(bootstrap_t_stats_CT2, color='#DDFFDD', alpha=0.9, stacked=True, edgecolor="#6A9662", bins='auto') 
ax[2,1].hist(bootstrap_t_stats_CT3, color='#DDFFDD', alpha=0.9, stacked=True, edgecolor="#6A9662", bins='auto') 
ax[3,1].hist(bootstrap_t_stats_CT4, color='#DDFFDD', alpha=0.9, stacked=True, edgecolor="#6A9662", bins='auto') 
ax[4,1].hist(bootstrap_t_stats_CT5, color='#DDFFDD', alpha=0.9, stacked=True, edgecolor="#6A9662", bins='auto') 
ax[5,1].hist(bootstrap_t_stats_CT6, color='#DDFFDD', alpha=0.9, stacked=True, edgecolor="#6A9662", bins='auto') 
ax[6,1].hist(bootstrap_t_stats_CT7, color='#DDFFDD', alpha=0.9, stacked=True, edgecolor="#6A9662", bins='auto') 
ax[7,1].hist(bootstrap_t_stats_CT8, color='#DDFFDD', alpha=0.9, stacked=True, edgecolor="#6A9662", bins='auto') 


ax[0,1].axvline(x=lower_ci_CT1, ls='dotted', linewidth=1, color='b', alpha=.8, label='95%% CI: [%s, %s]'%(lower_ci_CT1.round(2), upper_ci_CT1.round(2)))
ax[0,1].axvline(x=upper_ci_CT1, ls='dotted', linewidth=1, color='b', alpha=.8)
ax[0,1].axvline(x=test_CT1[0], ls='-', linewidth=1, color='coral', alpha=1, label='Observed: %s***(p=%s)'%(test_CT1[0].round(2), test_CT1[1].round(4)))
ax[0,1].legend(loc='best', fontsize=6)
ax[1,1].axvline(x=lower_ci_CT2, ls='dotted', linewidth=1, color='b', alpha=.8, label='95%% CI: [%s, %s]'%(lower_ci_CT2.round(2), upper_ci_CT2.round(2)))
ax[1,1].axvline(x=upper_ci_CT2, ls='dotted', linewidth=1, color='b', alpha=.8)
ax[1,1].axvline(x=test_CT2[0], ls='-', linewidth=1, color='coral', alpha=1, label='Observed: %s***(p<0.0001)'%(test_CT2[0].round(2)))
ax[1,1].legend(loc='best', fontsize=6)
ax[2,1].axvline(x=lower_ci_CT3, ls='dotted', linewidth=1, color='b', alpha=.8, label='95%% CI: [%s, %s]'%(lower_ci_CT3.round(2), upper_ci_CT3.round(2)))
ax[2,1].axvline(x=upper_ci_CT3, ls='dotted', linewidth=1, color='b', alpha=.8)
ax[2,1].axvline(x=test_CT3[0], ls='-', linewidth=1, color='coral', alpha=1, label='Observed: %s***(p<0.0001)'%(test_CT3[0].round(2)))
ax[2,1].legend(loc='best', fontsize=6)
ax[3,1].axvline(x=lower_ci_CT4, ls='dotted', linewidth=1, color='b', alpha=.8, label='95%% CI: [%s, %s]'%(lower_ci_CT4.round(2), upper_ci_CT4.round(2)))
ax[3,1].axvline(x=upper_ci_CT4, ls='dotted', linewidth=1, color='b', alpha=.8)
ax[3,1].axvline(x=test_CT4[0], ls='-', linewidth=1, color='coral', alpha=1, label='Observed: %s***(p=%s)'%(test_CT4[0].round(2), test_CT4[1].round(4)))
ax[3,1].legend(loc='best', fontsize=6)
ax[4,1].axvline(x=lower_ci_CT5, ls='dotted', linewidth=1, color='b', alpha=.8, label='95%% CI: [%s, %s]'%(lower_ci_CT5.round(2), upper_ci_CT5.round(2)))
ax[4,1].axvline(x=upper_ci_CT5, ls='dotted', linewidth=1, color='b', alpha=.8)
ax[4,1].axvline(x=test_CT5[0], ls='-', linewidth=1, color='coral', alpha=1, label='Observed: %s***(p=%s)'%(test_CT5[0].round(2), test_CT5[1].round(4)))
ax[4,1].legend(loc='best', fontsize=6)
ax[5,1].axvline(x=lower_ci_CT6, ls='dotted', linewidth=1, color='b', alpha=.8, label='95%% CI: [%s, %s]'%(lower_ci_CT6.round(2), upper_ci_CT6.round(2)))
ax[5,1].axvline(x=upper_ci_CT6, ls='dotted', linewidth=1, color='b', alpha=.8)
ax[5,1].axvline(x=test_CT6[0], ls='-', linewidth=1, color='coral', alpha=1, label='Observed: %s***(p<0.0001)'%(test_CT6[0].round(2)))
ax[5,1].legend(loc='best', fontsize=6)
ax[6,1].axvline(x=lower_ci_CT7, ls='dotted', linewidth=1, color='b', alpha=.8, label='95%% CI: [%s, %s]'%(lower_ci_CT7.round(2), upper_ci_CT7.round(2)))
ax[6,1].axvline(x=upper_ci_CT7, ls='dotted', linewidth=1, color='b', alpha=.8)
ax[6,1].axvline(x=test_CT7[0], ls='-', linewidth=1, color='coral', alpha=1, label='Observed: %s***(p=%s)'%(test_CT7[0].round(2), test_CT7[1].round(4)))
ax[6,1].legend(loc='best', fontsize=6)
ax[7,1].axvline(x=lower_ci_CT8, ls='dotted', linewidth=1, color='b', alpha=.8, label='95%% CI: [%s, %s]'%(lower_ci_CT8.round(2), upper_ci_CT8.round(2)))
ax[7,1].axvline(x=upper_ci_CT8, ls='dotted', linewidth=1, color='b', alpha=.8)
ax[7,1].axvline(x=test_CT8[0], ls='-', linewidth=1, color='coral', alpha=1, label='Observed: %s**(p=%s)'%(test_CT8[0].round(2), test_CT8[1].round(4)))
ax[7,1].legend(loc='upper left', fontsize=6)


ax[0,0].legend(loc=(.55, .7), ncol=2, fontsize=6)
ax[0,0].set_ylabel('CT 1 \nAnti-Social \nBehaviour \nper \nPopulation Density', fontsize=8, rotation=0, labelpad=40, va="center")
ax[1,0].set_ylabel('CT 2 \nBurglary/\nRobbery/Theft \nper \nPopulation Density', fontsize=8, rotation=0, labelpad=40, va="center")
ax[2,0].set_ylabel('CT 3 \nCivil Dispute \nper \nPopulation Density', fontsize=8, rotation=0, labelpad=40, va="center")
ax[3,0].set_ylabel('CT 4 \nCriminal Damage \nper \nPopulation Density', fontsize=8, rotation=0, labelpad=40, va="center")
ax[4,0].set_ylabel('CT 5 \nDrugs \nper \nPopulation Density', fontsize=8, rotation=0, labelpad=40, va="center")
ax[5,0].set_ylabel('CT 6 \nViolence\nagainst Person \nper \nPopulation Density', fontsize=8, rotation=0, labelpad=40, va="center")
ax[6,0].set_ylabel('CT 7 \nFirearms \nper \nPopulation Density', fontsize=8, rotation=0, labelpad=40, va="center")
ax[7,0].set_ylabel('CT 8 \nKnives/\nBladed Weapons \nper \nPopulation Density', fontsize=8, rotation=0, labelpad=40, va="center")

# plt.savefig(wd + '\\Yearly plot of 8 crimes in Bestwood and Bulwell per population density.pdf', bbox_inches='tight')

# %% [code]
print(test_CT1, test_CT2, test_CT3, test_CT4, test_CT5, test_CT6, test_CT7, test_CT8)

# %% [markdown]
# 3. Plot matched pair

# %% [code]
fig, ax = plt.subplots(1, 1, figsize=(4, 6), dpi=300)
plt.rcParams["font.family"] = "Arial"

ax.scatter(df_matchs_t['Bestwood']/bestwood_density, my_range, color='#0073C2FF', alpha=.8, label='Bestwood')
ax.scatter(df_matchs_t['Bulwell']/bulwell_density, my_range, color='crimson', marker='d', alpha=0.8, label='Bulwell')
ax.hlines(y=my_range, xmin=df_matchs_t['Bulwell']/bulwell_density, xmax=df_matchs_t['Bestwood']/bestwood_density, color='grey', alpha=0.4)

ax.text(x=(df_matchs_t['Bestwood'][0]/bestwood_density + df_matchs_t['Bulwell'][0]/bulwell_density)*0.5, 
        y=my_range[0]+0.1, s='***', ha='center', va='center', fontsize=10)
ax.text(x=(df_matchs_t['Bestwood'][1]/bestwood_density + df_matchs_t['Bulwell'][1]/bulwell_density)*0.5, 
        y=my_range[1]+0.1, s='***', ha='center', va='center', fontsize=10)
ax.text(x=(df_matchs_t['Bestwood'][2]/bestwood_density + df_matchs_t['Bulwell'][2]/bulwell_density)*0.5, 
        y=my_range[2]+0.1, s='***', ha='center', va='center', fontsize=10)
ax.text(x=(df_matchs_t['Bestwood'][3]/bestwood_density + df_matchs_t['Bulwell'][3]/bulwell_density)*0.5, 
        y=my_range[3]+0.1, s='***', ha='center', va='center', fontsize=10)
ax.text(x=(df_matchs_t['Bestwood'][4]/bestwood_density + df_matchs_t['Bulwell'][4]/bulwell_density)*0.5, 
        y=my_range[4]+0.1, s='***', ha='center', va='center', fontsize=10)
ax.text(x=(df_matchs_t['Bestwood'][5]/bestwood_density + df_matchs_t['Bulwell'][5]/bulwell_density)*0.5, 
        y=my_range[5]+0.1, s='***', ha='center', va='center', fontsize=10)
ax.text(x=(df_matchs_t['Bestwood'][6]/bestwood_density + df_matchs_t['Bulwell'][6]/bulwell_density)*0.5, 
        y=my_range[6]+0.1, s='***', ha='center', va='center', fontsize=10)
ax.text(x=(df_matchs_t['Bestwood'][7]/bestwood_density + df_matchs_t['Bulwell'][7]/bulwell_density)*0.5, 
        y=my_range[7]+0.1, s='**', ha='center', va='center', fontsize=10)


ax.text(x=(df_matchs_t['Bestwood'][0]/bestwood_density + df_matchs_t['Bulwell'][0]/bulwell_density)*0.5, 
        y=my_range[0]-0.2, s='$\it{p=%s}$'%test_CT1[1].round(4), ha='center', va='center', fontsize=8)
ax.text(x=(df_matchs_t['Bestwood'][1]/bestwood_density + df_matchs_t['Bulwell'][1]/bulwell_density)*0.5, 
        y=my_range[1]-0.2, s='$\it{p<0.0001}$', ha='center', va='center', fontsize=8)
ax.text(x=(df_matchs_t['Bestwood'][2]/bestwood_density + df_matchs_t['Bulwell'][2]/bulwell_density)*0.5, 
        y=my_range[2]-0.25, s='$\it{p<0.0001}$', ha='center', va='center', fontsize=8)
ax.text(x=(df_matchs_t['Bestwood'][3]/bestwood_density + df_matchs_t['Bulwell'][3]/bulwell_density)*0.5, 
        y=my_range[3]-0.25, s='$\it{p=%s}$'%test_CT4[1].round(4), ha='center', va='center', fontsize=8)
ax.text(x=(df_matchs_t['Bestwood'][4]/bestwood_density + df_matchs_t['Bulwell'][4]/bulwell_density+0.2)*0.5, 
        y=my_range[4]-0.25, s='$\it{p=%s}$'%test_CT5[1].round(4), ha='center', va='center', fontsize=8)
ax.text(x=(df_matchs_t['Bestwood'][5]/bestwood_density + df_matchs_t['Bulwell'][5]/bulwell_density)*0.5, 
        y=my_range[5]-0.25, s='$\it{p<0.0001}$', ha='center', va='center', fontsize=8)
ax.text(x=2.3, 
        y=my_range[6]-0.25, s='$\it{p=%s}$'%test_CT7[1].round(4), ha='center', va='center', fontsize=8)
ax.text(x=2.3, 
        y=my_range[7]-0.25, s='$\it{p=%s}$'%test_CT8[1].round(4), ha='center', va='center', fontsize=8)

ax.set_xlabel('Average Crime Count (2012-2019)\nper Population Density', fontsize=10)
ax.set_ylabel('Crime Type', fontsize=10)

ax.xaxis.set_tick_params(labelsize=8)
ax.yaxis.set_tick_params(labelsize=8)
ax.legend(fontsize=8)
labels = [item.get_text() for item in ax.get_yticklabels()][1:-1]
labels[0] ='CT 1 \nAnti-Social \nBehaviour'
labels[1] ='CT 2 \nBurglary/\nRobbery/\nTheft'
labels[2] ='CT 3 \nCivil\nDispute'
labels[3] ='CT 4 \nCriminal\nDamage'
labels[4] ='CT 5 \nDrugs'
labels[5] ='CT 6 \nViolence\nagainst\nPerson'
labels[6] ='CT 7 \nFirearms'
labels[7] ='CT 8 \nKnives/\nBladed\nWeapons'
plt.yticks(my_range, labels)

# plt.savefig(wd + '\\Matching comparison_population density.pdf', bbox_inches='tight')


# %% [code]
